# Supplementary material for: Examining perceptions of the usefulness and usability of a mobile-based system for pharmacogenomics clinical decision support: a mixed methods study
Source: PeerJ. 2016 Feb 8;4:e1671. doi: 10.7717/peerj.1671 (PMC4768706; doi:10.7717/peerj.1671)
Supplement: Supplemental Information 3 [file peerj-04-1671-s003.xlsx]

## Sheet: Responses
Are you male or female?	What is your age?	In what country do you currently reside?	Which of the following best describes your current occupation?	Occupation	Which of the following best describes your field of work?	About how long have you been in your current field?	Do you have a QR code scanner on your mobile phone and/or tablet?	How comfortable are you with using smart phones?	1. The following general information will be printed on the card: Patient name, date of birth, card number, issue date, name of laboratory. Please select which additional information you would like to be printed on the card.	Layout 1	Comment	Layout 2	Comment	Layout 3	Comment	Layout 4	Comment	Layout 5	Comment	3. By looking at the layout options 1-5 above, which PGx information would you like to be printed on the card?	4. Would you prefer a drug-centered layout (like layout 1 and 2), a gene-centered layout (like layout 4 and 5) or a layout that lists drug substances and genes separately (like layout 3)?	Phenotypes or resulting recommendations could be depicted by symbols. Colors could be used to highlight phenotypes and resulting recommendations. Please indicate your preference. (more than one answer possible)	Other feedback on the card layout	Which version do you want to test?	A 35-year-old patient suffering from severe, steroid-refractory Crohn’s disease with extraintestinal manifestations is to be treated with azathioprine. He has pharmacogenomic test results available, identifying him to be a TPMT poor metabolizer. Solely based on these test results and the recommendations provided by the MSC (regardless of other factors such as renal function or drug interactions),…	A 19-year-old patient suffering from post-operative pain is to be treated with codeine. She has pharmacogenomic test results available, identifying her to be a CYP2D6 ultrarapid metabolizer. Solely based on these test results and the recommendations provided by the MSC (regardless of other factors such as renal function or drug interactions), what would you recommend for this patient?	Did you scan the QR code or did you click on the link to solve the tasks above?	Did you visit the reference website (“Show guideline website”)?	Please indicate the extent to which you agree with each item. [The Information necessary to solve the tasks was arranged and presented clearly.]	Please indicate the extent to which you agree with each item. [The user interface was simple to use; it was easy for me to figure out how it works.]	Please indicate the extent to which you agree with each item. [I would have needed more detailed explanations on the MSC system to solve the tasks. ]	Please indicate the extent to which you agree with each item. [The user interface has an appealing design.]	Do you have any other comments?	A 35-year-old patient suffering from severe, steroid-refractory Crohn’s disease with extraintestinal manifestations is to be treated with azathioprine. He has pharmacogenomic test results available, identifying him to be a TPMT poor metabolizer. Solely based on these test results and the recommendations provided by the MSC (regardless of other factors such as renal function or drug interactions),…	A 19-year-old patient suffering from post-operative pain is to be treated with codeine. She has pharmacogenomic test results available, identifying her to be a CYP2D6 ultrarapid metabolizer. Solely based on these test results and the recommendations provided by the MSC (regardless of other factors such as renal function or drug interactions), what would you recommend for this patient?	Did you scan the QR code or did you click on the link to solve the tasks above?	Did you visit the reference website (“Show guideline website”)?	Please indicate the extent to which you agree with each item. [The Information necessary to solve the tasks was arranged and presented clearly.]	Please indicate the extent to which you agree with each item. [The user interface was simple to use; it was easy for me to figure out how it works.]	Please indicate the extent to which you agree with each item. [I would have needed more detailed explanations on the MSC system to solve the tasks. ]	Please indicate the extent to which you agree with each item. [The user interface has an appealing design.]	Do you have any other comments on the MSC system?	Comments (optional)	Comments (optional)	Are you interested in receiving a 15€ / $17 Amazon voucher if you are one of the first 10 respondents?
Male	30-39	netherlands	Pharmacist	Pharmacist	Pharmacy	11-20 years	Yes	5	Telephone number and/or contact address of laboratory	3		2		4		5	drug recommendations are more likely to be subject to change and as such I would not have them printed	4		Atypical genes, List of all tested genes, Metabolizer status (e.g. poor metabolizer)/effect on drug therapy	Gene-centered	Colors to represent metabolizer status, Symbols to represent metabolizer status		European version (DPWG guidelines)										Prescribe azathioprine at reduced dosage	Prescribe a different drug substance, e.g. morphine	QR code	No	Strongly Agree	Strongly Agree	Agree	Agree				No
Female	30-39	Italy	Research pharmacologist	Researcher	Oncology/Hematology	6-10 years	No	4	Patient's drug allergies based on medical history, Telephone number and/or contact address of laboratory	3	The advantage to have an electronic interface is that it could be continuously up-dated. New indications and new drugs could come out and be different from those reported here.	3	see above	4	the link with a web site with up-dated information on a easyly understandable manner could be helpful	1	difficult to be understood by the practitioners	2	difficult to be understood by the practitioners	Affected drug substances, Atypical genes, List of all tested genes, link to web-site with updated guidelines	Drugs and genes listed separately	Colors to represent metabolizer status, Colors to represent resulting recommendation		European version (DPWG guidelines)										Prescribe azathioprine at reduced dosage	Prescribe a different drug substance, e.g. morphine	Link	No	Strongly Agree	Strongly Agree	Disagree	Agree				No
Male	30-39	USA	Pharmacist	Pharmacist	Pharmacy	6-10 years	Yes	5	Telephone number and/or contact address of laboratory	1		4		5		4		5	Best layout	Affected drug substances, Atypical genes, List of all tested genes, Metabolizer status (e.g. poor metabolizer)/effect on drug therapy	Gene-centered	Symbols to represent resulting recommendation		U.S. version (CPIC guidelines)	Prescribe azathioprine at reduced dosage, Prescribe a different drug substance	Prescribe a different drug substance, e.g. morphine	Link	Yes	Agree	Disagree	Disagree	Agree	Interface seems like it'd be helpful on a smartphone. On a desktop browser it wasn't as appealing.												No
Female	20-29	USA	Pharmacogenomics Researcher	Researcher	Other	6-10 years	Yes	5	Telephone number and/or contact address of laboratory	4	I think the arrow system is difficult to follow. I interpret the -> codeine to mean switch to codeine rather than avoid codeine. Maybe switch to the symbols show in Option 2, but with these recommendations (which I think are more actionable)	1	Most physicians/providers are not going to know what the metabolizer status means. Especially with multiple genes having multiple symbols it's hard to tell what the patient's total status for that drug is. Additionally there is no indication what the provider should do with this information clinically.	1	While I like this better than Option 2, it again lacks any clinical guidance and requires the physician to now not only know what metabolizer status means, but also figure out which genes are relevant for each drug - too much time and effort.	1	Again, lacks clinical actions, adds even more challenges that Layout 3 in that you can't even quickly google/medline which drugs matter.	2	I like this better than 2 and 3, but still lacks the clinical guidance of option 1. I do like that the drugs are linked to the particular gene, though it's unclear how you will handle drugs affected by multiple genes.	Affected drug substances, Atypical genes, List of all tested genes	Drug-centered	Symbols to represent resulting recommendation	I think the best option is Back of Card option 1 with the modification of symbols to be more clear. I think this is the most actionable version. I might add in a linkage the particular gene that's driving the recommendation, e.g., * Amitriptyline (CYP2D6 Ultra Rapid Metabolizer) * - Alternate Drug Recommended	U.S. version (CPIC guidelines)	Prescribe a different drug substance	Prescribe a different drug substance, e.g. morphine	QR code	No	Agree	Agree	Undecided	Undecided	I might change the labels to something like "Critical Guidelines for this Patient". As is it looks like you are just prioritizing guidelines for some unknown reason rather than based on this particular patient's genotype.												Yes, $17
Male	40-49	USA	Informatics Research	Researcher	Other	11-20 years	Yes	5		2	This information will become out of date, so not as practical. If included, need to add "knowledge as of" date.	3	The drug list will be incomplete because not all PGx drugs can be included. Metabolizer status will become out of date, so not as practical. If included, need to add "knowledge as of" date.	3	Drug list and metabolizer status will become out of date. Harder for clinican to know what to do as no recommendation for a given drug.	4	Better layout, but lacks drug recommendations. Metabolizer status may become out of date.	2	Good content but won't have enough room to list all drugs; lacks specific recommendation; will become out of date.	List of all tested genes	Drug list must be dynamic (online), most clinicians won't know what genes go with which drugs so gene-centered not as helpful, layout 4 is best with ability to enter custom drug list based on patient's Rx.	Not colors; layout 4 (with symbols if necessary)	The user should be able to select the fields to be included on the front of the card. Specifically, the user should be able to EXCLUDE patient name and DOB if desired.	U.S. version (CPIC guidelines)	Prescribe azathioprine at reduced dosage	Prescribe a different drug substance, e.g. morphine	QR code	Yes	Agree	Agree	Disagree	Undecided													No
Male	20-29	USA	Pharmacist	Pharmacist	Pharmacy	0-5 years	Yes	5	Patient's drug allergies based on medical history	4	Text seems small	1	Text is bigger (good) but recommendations are confusing	2	Having the recommend changes on the card is so much more useful	1	Only the most expert clinicians would be able to work with this information without using one or more other references. Most likely to be ignored.	3	Doesn't discuss if being a metabolizer means there is less active drug or more active drug (e.g. the given medication is actually a prodrug)	Affected drug substances, Dosing recommendations (e.g. layout 1's arrows)	Drug-centered	Symbols to represent metabolizer status, Symbols to represent resulting recommendation	Re: colors; don't forget to account for the colorblind if, say, red and green are used for important information.	U.S. version (CPIC guidelines)	Prescribe azathioprine at reduced dosage, Prescribe a different drug substance	Prescribe a different drug substance, e.g. morphine	Link	No	Strongly Agree	Strongly Agree	Disagree	Disagree	Really liked it. Straightforward is the most important thing.												Yes, $17
Male	30-39	USA	Clinician at hospital	Clinician/Physician	General Surgery	6-10 years	Yes	4	Patient's drug allergies based on medical history, Telephone number and/or contact address of laboratory	5		5		4		5		4		Affected drug substances, Atypical genes	Gene-centered	Colors to represent resulting recommendation, Symbols to represent metabolizer status		U.S. version (CPIC guidelines)	Prescribe azathioprine at normal dosage	Prescribe codeine at normal dosage	QR code	Yes	Undecided	Agree	Strongly Agree	Agree													Yes, 15€
Male	50-59	USA	Institute Director	Other	Other	11-20 years	No	5	Patient's drug allergies based on medical history	5		3	This would require an additional translation step for the provider to convert metabolizer status into a dose adjustment.	1	This would require 2 translational steps--knowing which drug is metabolized by which enzyme and what impact the metabolizer status has on the drug does.	1	Providers will need to know which drugs are impacted.	4	Doesn't provide information on dosing but this is better.	Affected drug substances, List of all tested genes, Metabolizer status (e.g. poor metabolizer)/effect on drug therapy	Drug-centered	Colors to represent resulting recommendation	Some combination of layout 1 and layout 5 would be ideal. The color system has been tested in a couple of US healthcare systems and seems to be well accepted, at least by physicians.	U.S. version (CPIC guidelines)	Prescribe azathioprine at reduced dosage	Prescribe a different drug substance, e.g. morphine	Link	Yes	Strongly Agree	Strongly Agree	Strongly Disagree	Agree											Would also follow the recommended dosing interval and monitoring instructions. I would potentially use an alternative medication, but the alert doesn't tell me what alternatives would be appropriate (nor did the guidelines website)		Yes, $17
Female	40-49	USA	Pharmacist	Pharmacist	Pediatrics	11-20 years	Yes	5	Telephone number and/or contact address of laboratory, PGx is revisible, you need to include the revision/update cycle when new pt specific information will be available	2	icons too small, also most of these "guidelines" encourage closer monitoring. That is not and option here and it should not be left to "other"	1	Metabolizer status is useless without conext. If the drug is only 15% metabolized via that pathway, it is irrelevant what metabolizer status the patient has.	2	Slightly better, but does not indicated the degree to which the prescriber should pay attention - i.e. TPMT het or homozygous variant = major change in dose of thiopurine. Completely not true for a CYP2C19 het status and amitriptyline.	1	see comment above	2	see comments above	Atypical genes, the degree to which any of the information matters, link to info re platform, panel of genes tested, SNP vs sequence based, etc	keeping the list of drugs current will soon outpace the real estate on the card	Colors to represent resulting recommendation	Although a beginning of a concept, to be useful clinically it needs much more work.	U.S. version (CPIC guidelines)	Prescribe a different drug substance	Prescribe a different drug substance, e.g. morphine	QR code	Yes	Disagree	Agree	Strongly Agree	Disagree	Why would you make the user choose between the CPIC and DPWG guidelines? We use both daily in our practice.										What does "poor" metabolizer mean???? Is he a het or a homozygous variant status? That changes the answer drastically.	Better, but I would not do anything without knowing the reliability of the assay. CYP2D6 is particularly difficult and I do not apply any guidelines to my patients without knowing how the test was done and if they properly typed all the copy numbers.	No
Male	20-29	USA	Pharmacist	Pharmacist	Pharmacy	0-5 years	Yes	4	Patient's drug allergies based on medical history, Telephone number and/or contact address of laboratory	2	Not very specific and unclear. Doesn't take into account of indication (since certain PGx recommendations are tied to indication)	2	Not helpful because UM for one drug is beneficial while it could be neutral or requires action (i.e., UM for amitriptyling vs UM for clopidogrel)	3	Useful for someone with PGx knowledge, but not for the general practioner	4	Very useful for individuals with PGx knowledge base. Would recommend to add star nomenclature and possibly the reference SNP (rs)	4	Very useful for everyone. Those with PGx knowledge can provide further recommendations	Affected drug substances, Atypical genes, List of all tested genes, Metabolizer status (e.g. poor metabolizer)/effect on drug therapy	Drugs and genes listed separately	Colors to represent resulting recommendation		U.S. version (CPIC guidelines)	Prescribe azathioprine at reduced dosage, Prescribe a different drug substance	Prescribe a different drug substance, e.g. morphine	Link	No	Agree	Agree	Disagree	Agree													Yes, $17
Female	50-59	USA	Academic Physician Scientist	Researcher	Other	>20 years	I don't know	5	Patient's drug allergies based on medical history	4		2		2		1		3		Affected drug substances	Drug-centered	Symbols to represent resulting recommendation	Color to identify most serious results (eg risk of steven's johnson	U.S. version (CPIC guidelines)	Prescribe a different drug substance	Prescribe a different drug substance, e.g. tramadol	Link	No	Agree	Agree	Agree	Agree	Did not need your information.										or reduce dose 90%		Yes, $17
Male	30-39	USA	Pharmacist	Pharmacist	Other	0-5 years	Yes	5	Primary Care Physician	3	Consider using "X" instead of arrow for alternative drug recommended	3	How can a patient be both ultrarapid and poor metabolizer for same gene? Otherwise this works fairly well...	1		1		4	Would not recommend a "normal" rather an extensive metabolizer or wild-type category	Affected drug substances, Metabolizer status (e.g. poor metabolizer)/effect on drug therapy	Drug-centered	Symbols to represent metabolizer status		U.S. version (CPIC guidelines)	Prescribe azathioprine at reduced dosage	Prescribe a different drug substance, e.g. morphine	QR code, Link	Yes	Strongly Agree	Strongly Agree	Undecided	Agree													No
Male	30-39	USA	Application Developer	Other	Other	0-5 years	Yes	5	Telephone number and/or contact address of laboratory	4	alternating arrow combination looks confusing at first, suggest different graphic for alternative drug	1	unclear what recommendation is, with 'metabolizer' that might be scientifically acurate, but lay-person inaccessable	3		1	lack of drugs listed seems strange	3		Affected drug substances, Atypical genes, List of all tested genes	Drugs and genes listed separately	Colors to represent resulting recommendation, Symbols to represent resulting recommendation		U.S. version (CPIC guidelines)	Prescribe a different drug substance	Prescribe a different drug substance, e.g. tramadol	Link	Yes	Agree	Agree	Undecided	Agree													Yes, $17
Female	50-59	USA	Clinician at hospital	Clinician/Physician	Pediatrics	>20 years	I don't know	3	Information that changes should not be printed on the card but should be updatable in the barcode - such as allergies, current medications. Also can barcode be centralized so PG test data from different labs over time can be updated?	2	Use of permanent media in this way could too easily be interpreted as answer without regard to changing factors like current meds, allergies, susceptibility to LQT or other arrhythmias	4	In theory, this information is fixed (depending on genotyping method and sensitivity for non-wild type genotypes. It forces non-PGX expert to consider this information with other factors that should be available within barcoded information	2	Too text heavy and too much unknown for the clinician	2	"Normal" is not necessarily a fixed determination not only because of differences in genotype analysis platforms but also the way in which phenotypes are called based on genotype. Will all labs need to follow CPIC guidelines for calling genotype predicted phenotypes? Labs interpret diplotype based phenotypes inconsistently	4	Text heavy but I like it. Because only abnormal diplotype based phenotypes are listed, the consistency between labs will be greater. IM is still problematic - CPIC guidelines call full function/null EM for codeine guideline but many labs would interpret as IM. How often will these cards be re-printed? As new CPIC guidelines are published?	Atypical genes, Metabolizer status (e.g. poor metabolizer)/effect on drug therapy	Again, since relevant drug substances will change overtime, would only list genes for which actionable diplotypes were identified and provide metabolizer status. This will alert provider that s/he needs to scan the barcode to see if the atypical genes need to be considered for the drugs the provider is considering for the patient	Colors to represent metabolizer status, Symbols to represent metabolizer status	This is a cool project. I would be happy to clarify / discuss / contribute more to this project. Cindy Prows cindy.prows@cchmc.org	U.S. version (CPIC guidelines)	Prescribe a different drug substance	Prescribe a different drug substance, e.g. morphine	QR code	No	Agree	Strongly Agree	Disagree	Agree											If different drug not possible then would use but start at much lower dose	My choice is reasonable in hospital but not for home pain management therapy - would consider dilaudid if still in moderate - severe pain or non-steroidal anti-inflammatories if in mild - moderate pain	No
Female	40-49	USA	Clinician at hospital	Clinician/Physician	Pediatrics	0-5 years	No	4	Patient's drug allergies based on medical history, Telephone number and/or contact address of laboratory	4	Good as long as you have more specific info available elsewhere (Which other drug? How much higher/lower dose?)	1	Most clinicians will not be able to interpret this.	3		1	This is nearly useless.	1	Also useless, as it matters whether drugs are prodrugs or not	Affected drug substances, List of all tested genes	Drug-centered	Symbols to represent metabolizer status	Some (many) people are color blind.	U.S. version (CPIC guidelines)	Prescribe azathioprine at reduced dosage, Prescribe a different drug substance	Prescribe a different drug substance, e.g. morphine	Link	No	Agree	Agree	Strongly Disagree	Agree	With many drug metabolism results available from DTC sites (some of which are of questionable quality), some reassurance that the lab results can be trusted is important.												No
Male	30-39	USA	Software developer	Other	Other	11-20 years	Yes	5	Telephone number and/or contact address of laboratory	5	I really like this as it captures ACTIONABLE information for a clinical provider	3	Doesn't capture the same level of information as option 1	2	Seems to lose details that are represented in option 1	2		2		Affected drug substances, List of all tested genes, Actionable result - higher dose, lower dose	Drug-centered	Symbols to represent resulting recommendation		U.S. version (CPIC guidelines)	Prescribe a different drug substance	Prescribe a different drug substance, e.g. morphine	QR code	No	Strongly Agree	Strongly Agree	Strongly Disagree	Strongly Agree											I am not a physician	I am not a physician	No
Male	30-39	USA	Pharmacist	Pharmacist	Emergency Medicine	6-10 years	Yes	3	Patient's drug allergies based on medical history, Telephone number and/or contact address of laboratory, Patient signature	4		3		4		3		5		Affected drug substances, Atypical genes	Gene-centered	Colors to represent metabolizer status, Colors to represent resulting recommendation		U.S. version (CPIC guidelines)	Prescribe azathioprine at normal dosage, Prescribe azathioprine at reduced dosage	Prescribe a different drug substance, e.g. morphine	QR code	Yes	Undecided	Agree	Undecided	Agree													Yes, $17
Male	30-39	USA	Clinician at hospital	Clinician/Physician	General Practice	11-20 years	Yes	5	Patient's drug allergies based on medical history	5	How do you represent no change? I think it would be good to know "no change needed" too.	3	I thought arrows better than dots. I like the deltas though.	2		2		4		Affected drug substances, Atypical genes, List of all tested genes, Metabolizer status (e.g. poor metabolizer)/effect on drug therapy	Drug-centered	Symbols to represent metabolizer status, Symbols to represent resulting recommendation	Colors fade over time, people (like me) are color blind and have trouble distinguishing.	U.S. version (CPIC guidelines)	Prescribe azathioprine at reduced dosage	Prescribe a different drug substance, e.g. morphine	Link	No	Strongly Agree	Strongly Agree	Strongly Disagree	Strongly Agree													Yes, $17
Male	30-39	USA	Scientist	Researcher	Other	6-10 years	Yes	4	Patient's drug allergies based on medical history, Telephone number and/or contact address of laboratory, Patient signature	3		3		3		5		3		Affected drug substances, List of all tested genes, Metabolizer status (e.g. poor metabolizer)/effect on drug therapy	Drugs and genes listed separately	Colors to represent resulting recommendation		U.S. version (CPIC guidelines)	Prescribe azathioprine at reduced dosage	Prescribe a different drug substance, e.g. morphine	Link	No	Agree	Undecided	Strongly Agree	Undecided													Yes, $17
Male	40-49	USA	researcher	Researcher	Oncology/Hematology	11-20 years	Yes	4	Telephone number and/or contact address of laboratory	5		4		3		1		3		Affected drug substances, List of all tested genes, clinical recommendation	Drug-centered	Colors to represent resulting recommendation, Symbols to represent resulting recommendation		U.S. version (CPIC guidelines)	Prescribe azathioprine at reduced dosage	Prescribe a different drug substance, e.g. morphine, Prescribe a different drug substance, e.g. tramadol	QR code, Link	Yes	Agree	Agree	Agree	Agree	Link trough the smartphone scanner did not work (!). I had to use the web site.												Yes, $17
Female	30-39	USA	Clinician at hospital	Clinician/Physician	Pediatrics	6-10 years	I don't know	4	Patient's drug allergies based on medical history, Telephone number and/or contact address of laboratory	5		5		5		5		5		Affected drug substances, Atypical genes, List of all tested genes, Metabolizer status (e.g. poor metabolizer)/effect on drug therapy	Drug-centered	Colors to represent metabolizer status, Colors to represent resulting recommendation, Symbols to represent metabolizer status, Symbols to represent resulting recommendation		U.S. version (CPIC guidelines)	Prescribe azathioprine at reduced dosage, Prescribe a different drug substance	Prescribe a different drug substance, e.g. morphine, Prescribe a different drug substance, e.g. tramadol	QR code	Yes	Agree	Strongly Agree	Disagree	Agree													Yes, $17
Female	30-39	Egypt	Pharmacist	Pharmacist	Pharmacy	11-20 years	No	4	Patient's drug allergies based on medical history, Signature of e.g. laboratory head	3		4		5		3		5		Affected drug substances, List of all tested genes	Gene-centered	Colors to represent resulting recommendation, Symbols to represent metabolizer status, Symbols to represent resulting recommendation		U.S. version (CPIC guidelines)	Prescribe a different drug substance	Prescribe a different drug substance, e.g. morphine	QR code, Link	Yes	Agree	Agree	Agree	Agree	No												Yes, 15€
Male	20-29	USA	Pharmacist and PhD Student	Pharmacist	Pharmacy	0-5 years	Yes	4	Patient's drug allergies based on medical history, Patient signature, Nature of allergic reaction (hives, anaphylaxis, upset stomach, etc)	2	prescribers may prescribe doses that are far too high or low based on this since "higher dose" recommended is non-specific, as is "lower dose" recommended. Its better to hold off on recommendations since emperically giving dosing recommendations is not a good idea, the key here is to alert prescribers to possible medication issues and have them actually consult resources to determine a dose in th…	1	not bad, this would work if you assume prescribers will know to look at a dosing reference guide and follow recommendations for dosing based on metabolic status. unfortunately, the dot + triangle indicating ultrarapid + poor metabolizer status makes no sense to me at all. what am I supposed to do with that? are they different genes ? completely unusable	4	not bad, same information as layout #2, but not as confusing. My concern is also a strength of the card. its vague ("modification recommended") which will force prescribers to look up the drugs listed, which will likely result in more accurate dosing.	1	older or undereducated (on PGX) prescribers will not care about this and likely ignore it based on my experience.	5	In my opinion the most practical choice, it has all of the same info as layout 3, but better and more intuitively organized.	Affected drug substances, List of all tested genes, Metabolizer status (e.g. poor metabolizer)/effect on drug therapy	Gene-centered	i dont think symbols are necessary	as a clinical pharmacist who works with a lot of physicians in an inpatient environment, I think the most effective card would alert the prescriber to a possible medication problem and prompt them to either consult pharmacy for a recommendation or to look up information on their own. I would avoid making vague dosing recommendations since every patient is different and sometimes, those recommenda…	U.S. version (CPIC guidelines)	Prescribe azathioprine at reduced dosage, Prescribe a different drug substance	Prescribe codeine at normal dosage, Prescribe a different drug substance, e.g. morphine	QR code	Yes	Agree	Agree	Agree	Agree	The recommendations generated are very empirical in nature. It would be great if patient information (age, approx wt, renal fx, pregnancy status) would be considered when generating recommendations on this app. That being said, it is a step in the right direction.											as long as the codeine is PRN, normal doses should be fine, even with an UR metabolizer,	Yes, $17
Female	30-39	USA	Pharmacist	Pharmacist	Multi Speciality	11-20 years	Yes	3	Patient's drug allergies based on medical history, Telephone number and/or contact address of laboratory, Signature of e.g. laboratory head	4		2	It leaves it to the healthcare professional to interpret what to do with the dose based on the metabolizer status. Some would not know what to do and where to look for the information for dosing.	2	Information too general and user would not remember which enzyme goes with which drugs. If it takes extra steps to find the information, they will not do it due to time constraints. Plus some may not know where to find the information.	2	Not correlation with drugs prescribed so user will not be able to utilize this info clinically.	2	May be difficult to follow as the drugs are duplicated in each row instead of alphabetically listed. User may not know which gene to check for certain drugs due to lack of familiarity.	Affected drug substances, List of all tested genes	Drug-centered	Colors to represent resulting recommendation, Symbols to represent resulting recommendation, Some people may be color blind so it depends which colors you use.	Is there a place to indicate when the information was last updated as new pharmacogenes are discovered over time?	U.S. version (CPIC guidelines)	Prescribe a different drug substance	Prescribe a different drug substance, e.g. morphine	Link	Yes	Agree	Strongly Agree	Undecided	Agree													Yes, $17
Male	50-59	USA	Chair Pharmaceutical Sciences	Researcher	Pharmacy	>20 years	Yes	4	Patient's drug allergies based on medical history, Telephone number and/or contact address of laboratory, Patient signature	1	What happens when more drug-gene interactions with patient-specific recomendations are available? Could there be some misconstrued understanding by some that the patient is on all or many of the listed drugs. It is the individual with "low or lacking PGx experience" that is of concern. Also recognize that none of the drugs listed require a higher dose. Also, with maybe 1.5 to 2 millions stents pl…	1	This is even less practical. An individual "low, or lacking PGx experience" would be less likely to understand the symbols, and their meaning, relative to the first layout.	2	Maybe I am missing soemthing here. If just the drugs the patient is receiving that have recemmendations are on the card, that is one thing, but to list all the drugs regardless is another. Maybe that is not what you are asking.	1	A problem again with clinicians and physicians with low or lacking PGx experience.	3	A bit better. Here the card teaches clinicians and physicians with low or lacking PGx experience the potential of the drug-gene(s) interaction.	Affected drug substances, Atypical genes, Metabolizer status (e.g. poor metabolizer)/effect on drug therapy	Layout five	Colors to represent resulting recommendation	Ok, I think I see now that not all drugs with patient-specific recommendations are printed. That makes more sense. I missed that. Layout five could have the particular drugs in a specific color to identify the resulting recommendations. I really worry about the clinicians and physicians with low or lacking PGx experience. Layout 5 gives the gene, phenotype and if you color the particular drug, th…	U.S. version (CPIC guidelines)	Prescribe azathioprine at reduced dosage, Prescribe a different drug substance	Prescribe a different drug substance, e.g. morphine	QR code	No	Undecided	Agree	Disagree	Undecided	Interesting approach. FYI CPIC is made up from members from around the globe.												No
Female	30-39	USA	Pharmacist	Pharmacist	Cardiology	0-5 years	Yes	5	Patient's drug allergies based on medical history, Telephone number and/or contact address of laboratory, Signature of e.g. laboratory head, Patient signature	3		3		1		3		4		Affected drug substances, Atypical genes, Metabolizer status (e.g. poor metabolizer)/effect on drug therapy	Drugs and genes listed separately	Symbols to represent metabolizer status		U.S. version (CPIC guidelines)	Prescribe azathioprine at reduced dosage	Prescribe a different drug substance, e.g. tramadol	QR code	No	Undecided	Agree	Disagree	Agree													Yes, $17
Male	60 or older	USA	Clinician at hospital	Clinician/Physician	Anesthesiology	>20 years	No	4	Patient's drug allergies based on medical history	3	I'd make it easier to see "alternative drug recommended"	3	I might list the URM in 1 column, the PM in another	2	not as helpful as 1st 2 cards	2		4		Metabolizer status (e.g. poor metabolizer)/effect on drug therapy	Drug-centered	Colors to represent metabolizer status, Colors to represent resulting recommendation		U.S. version (CPIC guidelines)	Prescribe a different drug substance	Prescribe a different drug substance, e.g. morphine	Link	No	Strongly Agree	Strongly Agree	Undecided	Agree													Yes, $17
Female	20-29	USA	Pharmacist	Pharmacist	Other	0-5 years	Yes	5	Patient's drug allergies based on medical history	2	the right arrow is somewhat confusing	2	What is "other"?	2	Many physicians will not know which drugs are affected by which enzyme	2	This isn't much help if providers aren't familiar with the drugs for each gene	4	I like this the best, but I would delete the "modification recommended" text, because many drugs many not actually have recommended changes even if the metabolism is altered. Also, please consider that some drugs may be affected differently by the SNP.	Affected drug substances, Atypical genes, Metabolizer status (e.g. poor metabolizer)/effect on drug therapy	Gene-centered	state metabolizer status		U.S. version (CPIC guidelines)	Prescribe a different drug substance	Prescribe a different drug substance, e.g. morphine	Link	No	Strongly Agree	Strongly Agree	Strongly Disagree	Strongly Disagree													Yes, $17
Female	30-39	USA	Pharmacist	Pharmacist	Pharmacy	0-5 years	No	5	Patient's drug allergies based on medical history, Telephone number and/or contact address of laboratory	1		1		1		1		5		Affected drug substances, List of all tested genes, Metabolizer status (e.g. poor metabolizer)/effect on drug therapy	Gene-centered	Colors to represent metabolizer status		U.S. version (CPIC guidelines)	Prescribe azathioprine at reduced dosage, Prescribe a different drug substance	Prescribe a different drug substance, e.g. morphine	Link	No	Agree	Agree	Disagree	Agree													Yes, $17
Male	30-39	USA	Clinician at hospital	Clinician/Physician	Endocrinology	6-10 years	No	4	Telephone number and/or contact address of laboratory, Signature of e.g. laboratory head	4		4		4		4		4		Affected drug substances, Atypical genes	Drug-centered	Colors to represent metabolizer status, Colors to represent resulting recommendation		U.S. version (CPIC guidelines)	Prescribe azathioprine at normal dosage, Prescribe azathioprine at reduced dosage	Prescribe a different drug substance, e.g. morphine	QR code	Yes	Agree	Undecided	Agree	Agree													Yes, $17
Male	30-39	USA	Clinician at hospital	Clinician/Physician	Pharmacy	6-10 years	Yes	4	Patient's drug allergies based on medical history, Telephone number and/or contact address of laboratory	4		5		5		4		4		Affected drug substances, Atypical genes	Gene-centered	Colors to represent metabolizer status, Symbols to represent metabolizer status, Symbols to represent resulting recommendation		U.S. version (CPIC guidelines)	Prescribe azathioprine at normal dosage, Prescribe azathioprine at reduced dosage	Prescribe codeine at normal dosage, Prescribe a different drug substance, e.g. morphine	QR code	Yes	Undecided	Undecided	Disagree	Agree													Yes, $17
Male	30-39	USA	Clinician at hospital	Clinician/Physician	Thoracic Surgery	0-5 years	Yes	4	Patient's drug allergies based on medical history, Telephone number and/or contact address of laboratory	4		4		4		4		3		Affected drug substances, Atypical genes	Gene-centered	Colors to represent metabolizer status, Colors to represent resulting recommendation		U.S. version (CPIC guidelines)	Prescribe azathioprine at normal dosage, Prescribe azathioprine at reduced dosage	Prescribe codeine at normal dosage, Prescribe a different drug substance, e.g. morphine	QR code	Yes	Disagree	Undecided	Agree	Undecided													Yes, $17
Male	20-29	USA	Clinician at hospital	Clinician/Physician	Neurology	0-5 years	Yes	4	Patient's drug allergies based on medical history, Telephone number and/or contact address of laboratory	4		4		4		4		4		Affected drug substances, Atypical genes	Gene-centered	Colors to represent metabolizer status, Colors to represent resulting recommendation, Symbols to represent metabolizer status		U.S. version (CPIC guidelines)	Prescribe azathioprine at normal dosage, Prescribe azathioprine at reduced dosage	Prescribe codeine at normal dosage, Prescribe a different drug substance, e.g. morphine	QR code	Yes	Disagree	Undecided	Agree	Undecided													Yes, $17
Male	50-59	Netherlands	Pharmacogeneticist	Researcher	Other	11-20 years	Yes	5	Telephone number and/or contact address of laboratory, Social security number patient	2	It should list alleles tested in order to be valuable. If for CYP2D6 only *4 is tetsed, the outcome CYP2D6*1/*1 has less value than when 15 alleles were tested. Also, the recommendations may change over time. Date of issue of card is missing too.	2	see above. And lay out not very nice	4	Better! Still missing the alleles.	2	Not enough usefull info	3	Too much emphasis on deviating genes for my feeling	Affected drug substances, List of all tested genes, Metabolizer status (e.g. poor metabolizer)/effect on drug therapy, Soc sec number, date of issue, alleles tested	Drugs and genes listed separately	Colors to represent metabolizer status	Very nice initiative!	European version (DPWG guidelines)										Prescribe azathioprine at reduced dosage	Prescribe a different drug substance, e.g. morphine	QR code	No	Agree	Agree	Disagree	Agree				No
Male	60 or older	USA	Clinician at hospital	Clinician/Physician	Other	>20 years	Yes	3	Patient's drug allergies based on medical history, Telephone number and/or contact address of laboratory, drug list	2	I am concerned that this information does not capture all the covariates needed for treatment or dose recommendations	2		2		1		4		Affected drug substances, List of all tested genes, Metabolizer status (e.g. poor metabolizer)/effect on drug therapy	Gene-centered	Symbols to represent resulting recommendation		U.S. version (CPIC guidelines)	Prescribe a different drug substance	Prescribe a different drug substance, e.g. morphine	QR code	Yes	Agree	Agree	Strongly Disagree	Undecided	The website should have a format tailored better for a mobile device; perhaps using more symbols.												No
Female	30-39	USA	Pharmacist	Pharmacist	Pharmacy	0-5 years	Yes	4	Patient's drug allergies based on medical history, Telephone number and/or contact address of laboratory, Patient signature	4		2		3	Would recommend actionable in place of deviant	1	This is useful for experts in the field but doesn't say what drugs could be affected	4		Affected drug substances, List of all tested genes	Drugs and genes listed separately	Colors to represent resulting recommendation	I personally like option 5 the best because it is the most complete but I work in the pharmacogenomics field. It gives a discrete term that could be put into the EHR in some way if the clinician chooses. Also, the clinician could use the phenotype to make decisions on other drugs not listed on the card. I think option 1 is the most succinct for clinicians because it just says what to do. Overall,…	U.S. version (CPIC guidelines)	Prescribe a different drug substance	Prescribe a different drug substance, e.g. morphine	QR code	No	Agree	Agree	Agree	Undecided	When I clicked on azathioprine, only info for poor metabolizer phenotype showed. There is also dose modification recs for TPMT IMs. Same for Codeine - alternate drug is recommended for CYP2D6 PMs due to decreased efficacy. I definitely like the thought but the information needs to be complete.												No
Male	30-39	USA	Scientist	Researcher	Other	0-5 years	Yes	5	Patient's drug allergies based on medical history, Telephone number and/or contact address of laboratory	4		4		2		2		4		Affected drug substances, List of all tested genes	Drug-centered	Colors to represent resulting recommendation		U.S. version (CPIC guidelines)	Prescribe azathioprine at reduced dosage	Prescribe a different drug substance, e.g. morphine	Link	Yes	Agree	Strongly Agree	Disagree	Undecided													Yes, $17
Female	20-29	USA	Program Analyst	Other	Other	0-5 years	Yes	5	Patient's drug allergies based on medical history	4		2		1		2		3		Affected drug substances, Metabolizer status (e.g. poor metabolizer)/effect on drug therapy	Drug-centered	Symbols to represent metabolizer status, Symbols to represent resulting recommendation		U.S. version (CPIC guidelines)	Prescribe azathioprine at reduced dosage	Prescribe a different drug substance, e.g. morphine	Link	No	Strongly Agree	Strongly Agree	Strongly Disagree	Agree													Yes, $17
Female	20-29	USA	Pharmacist	Pharmacist	Pharmacy	0-5 years	No	5	Telephone number and/or contact address of laboratory	1		1		1		5		3		List of all tested genes	Gene-centered	Colors to represent metabolizer status		U.S. version (CPIC guidelines)	Prescribe azathioprine at reduced dosage, Prescribe a different drug substance	Prescribe a different drug substance, e.g. tramadol	Link	No	Agree	Undecided	Undecided	Agree													No
Female	30-39	USA	Pharmacist	Pharmacist	Pharmacy	6-10 years	Yes	5	Patient's drug allergies based on medical history	3	Would need updating periodically	1		5	Has both information but would need to be updated periodically.	3	This card would not have to be updated as often (as new drugs/genes are found to be actionable but this card is not as user friendly to a clinician.	3	Would need to updated frequently.	Affected drug substances, Metabolizer status (e.g. poor metabolizer)/effect on drug therapy	Drugs and genes listed separately	Symbols to represent resulting recommendation		U.S. version (CPIC guidelines)	Prescribe a different drug substance	Prescribe a different drug substance, e.g. morphine	Link	No	Strongly Agree	Strongly Agree	Disagree	Agree													Yes, $17
Male	40-49	USA	clinical geneticist	Clinician/Physician	Other	6-10 years	No	5	Patient's drug allergies based on medical history, Telephone number and/or contact address of laboratory, Patient signature	3	Genetic testing labs will not always report dosage recommendations.	3		3		2		4	This seems most relevant to me.	Affected drug substances, Atypical genes, List of all tested genes, Metabolizer status (e.g. poor metabolizer)/effect on drug therapy	Gene-centered	Colors to represent metabolizer status		U.S. version (CPIC guidelines)	Prescribe azathioprine at reduced dosage, Prescribe a different drug substance	Prescribe a different drug substance, e.g. morphine	Link	No	Agree	Agree	Agree	Agree													No
Female	50-59	USA	PhD scientist	Researcher	Pediatrics	>20 years	Yes	5	would prefer 'adverse event' to drug instead of 'allergy'	4		1	how could a person be a UM and PM at the same time (eg doxepin)? Need to indicate that drugs shown are just examples.	4	don't like term 'deviant'. Need to indicate that drugs shown are just examples	4		5	need to indicate that drugs shown are just examples	Atypical genes, List of all tested genes, Metabolizer status (e.g. poor metabolizer)/effect on drug therapy	Gene-centered	Colors to represent metabolizer status, Colors to represent resulting recommendation	A link to the actual test results would be helpful.	U.S. version (CPIC guidelines)	Prescribe azathioprine at reduced dosage, Prescribe a different drug substance	Prescribe a different drug substance, e.g. morphine	QR code	Yes	Strongly Agree	Strongly Agree	Disagree	Agree	in the yellow filed it shows 'guideline upgrade [date]. it is not clear whether this date refers to the last MSC update or the update on sources (e.g.the latest version of CPIC guideline)												Yes, $17
Female	40-49	USA	Clinician at hospital	Clinician/Physician	Other	11-20 years	Yes	4	Telephone number and/or contact address of laboratory	3	it depends on how the lab was obtained and the literature to support this. Plus, how does this differ between adults and pediatric?	2	many practitioners will not know what an UM, IM or PM is. Plus, they wouldn't know how to change doses.	3	I like this, but many practitioners won't know how to modify the doses.	4	I like this because it takes the meds off and requires practitioners to look up how their drug is metabolized. However, many won't know what each status means.	4	I like it but listing the meds limits the knowledge. Some may think that only the drugs listed need to be modified. There needs to be a statement that this list is not all inclusive.	List of all tested genes, Metabolizer status (e.g. poor metabolizer)/effect on drug therapy	Gene-centered	Colors to represent metabolizer status	listing the drugs limits the card in that many practitioners may think only those drugs are affected. additionally, many physicians (at least in the US) don't know how drugs are metabolized or what the gene status means. As drugs can be in active form or as a prodrug, there is concern that not enough information can be provided by stating "modification recommended" without knowing which direction…	U.S. version (CPIC guidelines)	Prescribe azathioprine at reduced dosage, Prescribe a different drug substance	Prescribe a different drug substance, e.g. morphine	Link	Yes	Agree	Agree	Disagree	Agree	the QR/link answered many of the concerns I had with what is actually printed on the back of the card.												Yes, $17
Female	50-59	USA	Medical educator	Other	Other	11-20 years	Yes	5	Patient's drug allergies based on medical history, Telephone number and/or contact address of laboratory, Patient signature	3	Patient-friendly higher/lower dose (like).	3	Like the simplicity of the legend	2	Avoid "deviant phenotypes". Do not like how genes & drugs are separated. This is less helpful	1	Prefer to see drug names	5	Seems patient & provider friendly	Affected drug substances, Atypical genes, List of all tested genes, Metabolizer status (e.g. poor metabolizer)/effect on drug therapy	Gene-centered	Colors to represent resulting recommendation, Symbols to represent metabolizer status		U.S. version (CPIC guidelines)	Prescribe a different drug substance	Prescribe a different drug substance, e.g. morphine	QR code	No	Strongly Agree	Strongly Agree	Strongly Disagree	Strongly Agree													No
Male	40-49	USA	Infectious	Other	Infectious Disease	>20 years	Yes	5	Patient's drug allergies based on medical history	5		5		5		4		5		Metabolizer status (e.g. poor metabolizer)/effect on drug therapy	Drug-centered	Colors to represent metabolizer status		U.S. version (CPIC guidelines)	Prescribe azathioprine at reduced dosage	Prescribe a different drug substance, e.g. tramadol	Link	No	Strongly Agree	Strongly Agree	Strongly Agree	Strongly Agree													Yes, $17
Female	20-29	USA	Pharmacist	Pharmacist	Other	0-5 years	Yes	5	Patient's drug allergies based on medical history, Telephone number and/or contact address of laboratory	4	As more and more medications with genetic influence become available, a listing of medications on this card will not be practical nor easily updatable. However this layout seems to be useful especially since it informs the clinical recommendations based on genotype rather than just stating what the patient's genotype is.	3		2	Not useful clinically because most clinicians are not familiar with what a poor metabolizer status means for certain medications or for even determining which medications it will pertain to.	1	Not clinically helpful.	3	Although somewhat clinically useful, it will not be easily maintained due to the influx of PGx literature in the near future	Affected drug substances, Metabolizer status (e.g. poor metabolizer)/effect on drug therapy, clinical recomendations based on genotype as seen in layout 1	Gene-centered	Colors to represent metabolizer status, Symbols to represent resulting recommendation		U.S. version (CPIC guidelines)	Prescribe a different drug substance	Prescribe a different drug substance, e.g. morphine	QR code	No	Strongly Agree	Strongly Agree	Disagree	Agree													Yes, $17
Male	30-39	New Zealand	Post Doctoral Research Fellow	Researcher	Other	0-5 years	No	5	Patient's drug allergies based on medical history, Patient signature	5		3		3		2		2		Affected drug substances, List of all tested genes	Drug-centered	Symbols to represent resulting recommendation		U.S. version (CPIC guidelines)	Prescribe a different drug substance	Prescribe a different drug substance, e.g. morphine	Link	No	Agree	Agree	Agree	Agree	Perhaps suggest alternative drugs. Still need to remind prescribers that drug-drug interactions are still important and to be considered. Also for TPMT, prescribing TPMT at 1/10th of the dose still requires blood metabolite measurement.												Yes, $17
Female	30-39	USA	researcher/genetic counselor	Researcher	Other	0-5 years	Yes	5	Patient's drug allergies based on medical history, Telephone number and/or contact address of laboratory	4		3		2		1		3		Affected drug substances, Atypical genes, List of all tested genes, Metabolizer status (e.g. poor metabolizer)/effect on drug therapy	Drug-centered	Colors to represent resulting recommendation, Symbols to represent resulting recommendation	be as specific as possible in the recommendation/practical implication	U.S. version (CPIC guidelines)	Prescribe azathioprine at reduced dosage, Prescribe a different drug substance	Prescribe a different drug substance, e.g. morphine	Link	No	Strongly Agree	Strongly Agree	Disagree	Agree													No
Female	40-49	USA	Pharmacist	Pharmacist	Pharmacy	11-20 years	Yes	4	Patient's drug allergies based on medical history, Telephone number and/or contact address of laboratory, Signature of e.g. laboratory head	4		3		3		3		4		Affected drug substances, List of all tested genes, Metabolizer status (e.g. poor metabolizer)/effect on drug therapy, changes recommneded	Drug-centered	Colors to represent metabolizer status, Symbols to represent resulting recommendation		U.S. version (CPIC guidelines)	Prescribe azathioprine at reduced dosage, Prescribe a different drug substance	Prescribe a different drug substance, e.g. morphine	Link	Yes	Agree	Strongly Agree	Agree	Agree													No
Male	40-49	USA	Clinician at hospital	Clinician/Physician	Neurological Surgery	6-10 years	Yes	4	Patient's drug allergies based on medical history, Telephone number and/or contact address of laboratory	4		4		5		5		5		Affected drug substances, Atypical genes	Drug-centered	Colors to represent resulting recommendation		U.S. version (CPIC guidelines)	Prescribe azathioprine at normal dosage	Prescribe a different drug substance, e.g. morphine	QR code	Yes	Agree	Agree	Agree	Strongly Agree													Yes, $17
Male	40-49	USA	Clinician at hospital	Clinician/Physician	Neurological Surgery	6-10 years	Yes	4	Patient's drug allergies based on medical history, Telephone number and/or contact address of laboratory	4		4		5		4		4		Affected drug substances, Atypical genes	Drug-centered	Colors to represent resulting recommendation		U.S. version (CPIC guidelines)	Prescribe azathioprine at normal dosage	Prescribe codeine at normal dosage	QR code	Yes	Agree	Agree	Agree	Strongly Agree													Yes, $17
Female	30-39	USA	Resident doctor	Clinician/Physician	Neurology	6-10 years	Yes	3	Telephone number and/or contact address of laboratory	5		3		4		3		4		Atypical genes, List of all tested genes	Drug-centered	Symbols to represent metabolizer status		U.S. version (CPIC guidelines)	Prescribe azathioprine at reduced dosage	Prescribe codeine at normal dosage	QR code	Yes	Undecided	Agree	Agree	Strongly Agree													Yes, $17
Male	20-29	USA	Clinician at hospital	Clinician/Physician	Multi Speciality	0-5 years	Yes	5	Patient's drug allergies based on medical history	5		4		4		3		4		Affected drug substances, Atypical genes	Gene-centered	Colors to represent metabolizer status		U.S. version (CPIC guidelines)	Prescribe azathioprine at normal dosage	Prescribe codeine at normal dosage	QR code, Link	Yes	Agree	Agree	Strongly Agree	Agree													Yes, $17
Female	60 or older	USA	PROFESSOR	Other	Other	>20 years	Yes	5	Patient's drug allergies based on medical history	5	WHERE WOULD THE CLINICIAN GO TO GET DETAILS ON MODIFICATIONS?	3	I LIKE THE IDEA OF GIVING THE SPECIFICS OF THE METABOLIC ISSUE, i.e. poor metabolizer. Most of our clinians	4	Deviant is not a good term for this.	1	No one here will get this unfortunately.	3	I like the table. The 'normal' line does not bring added value.	Affected drug substances, Atypical genes, Metabolizer status (e.g. poor metabolizer)/effect on drug therapy	Drug-centered	Colors to represent resulting recommendation, Symbols to represent resulting recommendation	Include a URL for clinicians who do not use the QR scan technology. Most of ours don't know about it.	U.S. version (CPIC guidelines)	Prescribe azathioprine at reduced dosage	Prescribe a different drug substance, e.g. tramadol	QR code	No	Strongly Disagree	Agree	Strongly Agree	Undecided	The pharmgkb website is too complex for use within the context of a primary care encounter.										Not sure what the amount and interval of the dosing should be?	Again, not sure about the details.	Yes, $17
