# Supplementary material for: Examining perceptions of the usefulness and usability of a mobile-based system for pharmacogenomics clinical decision support: a mixed methods study
Source: PeerJ. 2016 Feb 8;4:e1671. doi: 10.7717/peerj.1671 (PMC4768706; doi:10.7717/peerj.1671)
Supplement: Supplemental Information 4 [file peerj-04-1671-s004.xlsx]

## Sheet: Form Responses 1
Timestamp	Name (optional)	Organization (optional)	Email address (optional)	Are you male or female?	What is your age?	In what country do you currently reside?	Which of the following best describes your current occupation?	Which of the following best describes your field of work?	About how long have you been in your current field?	Do you have a QR code scanner on your mobile phone and/or tablet?	How comfortable are you with using smart phones?	Are you aware of clinical decision support systems?	Are you aware of genome-guided prescribing?	How often do you use clinical decision support systems?	How often do you perform genome-guided prescribing?	Please indicate the extent to which you agree with each item. How likely would you be to adopt a genome-guided prescribing decision support system like the MSC system or another kind of system if... [...it was intuitively appealing?]	Please indicate the extent to which you agree with each item. How likely would you be to adopt a genome-guided prescribing decision support system like the MSC system or another kind of system if... [...it “made sense” to you?]	Please indicate the extent to which you agree with each item. How likely would you be to adopt a genome-guided prescribing decision support system like the MSC system or another kind of system if... [...it was being used by colleagues who were happy with it?]	Please indicate the extent to which you agree with each item. How likely would you be to adopt a genome-guided prescribing decision support system like the MSC system or another kind of system if... [...you felt you had enough training to use it correctly?]	Please indicate the extent to which you agree with each item. [I like to use new types of therapy/interventions to help my patients.]	Please indicate the extent to which you agree with each item. [I am willing to try genome-guided prescribing even if I have to use a decision support system.]	Please indicate the extent to which you agree with each item. [I would try a new decision support system even if it were very different from what I am used to doing.]	Please indicate the extent to which you agree with each item. [I am willing to use new and different types of genome-guided prescribing decision support systems developed by researchers.]	Please indicate the extent to which you agree with each item. [I know better than academic researchers how to care for my patients.]	Please indicate the extent to which you agree with each item. [Clinical experience is more important than using decision support systems.]	Please indicate the extent to which you agree with each item. [I would not use genome-guided prescribing decision support systems.]	Please indicate the extent to which you agree with each item. [Research based genome-guided prescribing decision support systems are not clinically useful.]	Which version do you want to test?	Patient scenario 1: A 35-year-old patient suffering from severe, steroid-refractory Crohn’s disease with extraintestinal manifestations is to be treated with azathioprine. He has pharmacogenomic test results available, identifying him to be a TPMT poor metabolizer. Solely based on these test results and the recommendations provided by the MSC (regardless of other factors such as renal function or…	Patient scenario 2: A 19-year-old patient suffering from post-operative pain is to be treated with codeine. She has pharmacogenomic test results available, identifying her to be a CYP2D6 ultrarapid metabolizer. Solely based on these test results and the recommendations provided by the MSC (regardless of other factors such as renal function or drug interactions), what would you recommend for this …	Did you scan the QR code or did you click on the link to solve the tasks above?	Did you visit the reference website (“Show guideline website”)?	MSC 1a [The Information necessary to solve the tasks was arranged and presented clearly.]	MSC 1b [The user interface was simple to use; it was easy for me to figure out how it works.]	MSC 1c REVERSE [I would have needed more detailed explanations on the MSC system to solve the tasks.]	The UI has an appealing design	Do you have any other comments on the MSC system?	MSC 2a [I felt confident in solving the tasks with the MSC system.]	MSC 3a [The MSC system facilitates an efficient integration of pharmacogenomic information into therapy planning in my everyday routine.]	MSC 3b [The MSC system provides enough information for a useful integration of a patient’s pharmacogenomic profile into therapy planning.]	MSC 2d REVERSE [I have doubts about the trustworthiness of the MSC system.]	MSC 3c [The MSC system can help me to improve patient safety. ]	MSC 4a [I would have sufficient time to use the MSC system in my everyday routine.]	MSC 4b REVERSE [The recommendations are too wordy to read them in my everyday routine.]	MSC 4d REVERSE [Using the MSC system would strongly disturb my usual workflow.]	MSC 4c [Considering my work environment, it would be easy to create a possibility to scan the QR code (e.g. using a mobile phone, tablet).]	MSC 2b If my patients had pharmacogenomic test results available,.. [I would feel confident in using the MSC system to interpret and integrate these results into therapy planning.]	MSC 2c REVERSE If my patients had pharmacogenomic test results available,.. [I would rather use a different way to interpret and integrate these results into therapy planning than using the MSC system.]	Comments (optional)
2015-07-08 21:16:35				Male	60 or older	Austria	Resident doctor	General Practice	>20 years	Yes	5	Aware	Unaware	Sometimes	Never	to a slight extent	to a slight extent	to a moderate extent	to a moderate extent	to a moderate extent	to a moderate extent	to a moderate extent	to a moderate extent	to a slight extent	to a great extent	to a slight extent	not at all	European version (DPWG guidelines)	Prescribe a different drug substance	Prescribe a different drug substance, e.g. morphine	Link	No	1	2	2	1		1	2	2	2	2	2	2	2	1	2	2
2015-07-15 20:06:58	Dr. Philipp Meng		philipp@pmeng.org	Male	20-29	Austria	Doctor-in-training	General Practice	0-5 years	Yes	5	Aware	Aware	Sometimes	Sometimes	to a very great extent	to a very great extent	to a very great extent	to a moderate extent	to a great extent	to a very great extent	to a very great extent	to a very great extent	not at all	not at all	not at all	not at all	European version (DPWG guidelines)	Prescribe azathioprine at reduced dosage	Prescribe a different drug substance, e.g. morphine	QR code	No	4	4	4	4	Try to reduce the information on the site to the absolute minimum. Use bulleted lists!!! An offline application would be handy too.	4	4	3	4	4	4	1	4	4	4	4
2015-07-15 20:43:01				Male	20-29	Austria	Doctor-in-training	General Practice	0-5 years	Yes	5	Aware	Aware	Never	Never	to a very great extent	to a very great extent	to a slight extent	to a moderate extent	to a very great extent	to a very great extent	to a great extent	to a very great extent	to a slight extent	to a slight extent	not at all	not at all	European version (DPWG guidelines)	Prescribe azathioprine at reduced dosage, Prescribe a different drug substance	Prescribe a different drug substance, e.g. morphine	QR code	Yes	4	4	4	2		4	4	3	3	4	3	4	4	3	4	4
2015-07-15 20:59:20	Georg Hagleitner	AKh Linz	georg.hagleitner@gmail.com	Male	20-29	Austria	Doctor-in-training	General Practice	0-5 years	Yes	5	Aware	Unaware	Sometimes	Never	to a great extent	to a great extent	to a great extent	to a great extent	to a very great extent	to a slight extent	to a moderate extent	to a moderate extent	to a moderate extent	to a great extent	to a moderate extent	to a moderate extent	European version (DPWG guidelines)	Prescribe azathioprine at reduced dosage, Prescribe a different drug substance	Prescribe codeine at normal dosage	Link	Yes	4	3	1	1	Sometimes more sources or bigger trials might be necessary to confirm recommendations. what counts in a legal fight? study or guideline?	4	2	1	3	3	2	3	2	1	3	3	prescribe different drug if covered
2015-07-17 19:54:30	Tunde Gyorgyi		gyorgyi@firstmedcenters.com	Female	50-59	Hungary	outpatient care physician	Internal Medicine	11-20 years	No	3	Unaware	Unaware	Never	Never	to a great extent	to a great extent	not at all	to a moderate extent	to a great extent	to a moderate extent	to a moderate extent	to a moderate extent	not at all	to a slight extent	not at all	not at all	European version (DPWG guidelines)	Prescribe azathioprine at reduced dosage	Prescribe a different drug substance, e.g. morphine	Link	Yes	4	4	0	3		4	3	4	4	4	2	3	2	3	3	3
2015-07-18 19:57:03				Male	60 or older	Germany	Resident doctor	General Practice	>20 years	Yes	5	Aware	Unaware	Sometimes	Never	to a slight extent	to a slight extent	not at all	not at all	to a moderate extent	to a slight extent	to a slight extent	to a slight extent	to a great extent	to a great extent	to a great extent	to a slight extent	European version (DPWG guidelines)	Prescribe a different drug substance	Prescribe a different drug substance, e.g. tramadol	QR code	Yes	3	3	1	2	Woher kommen die Daten über die Patienten und wie werden sie vor missbräuchlicher verwendung geschützt, Ich traue an der Stelle weder Regierungen, noch Kostenträgern noch der Industrie! Von daher sehe ich hier eine nur scheinbare Nutzbarkeit.	2	1	2	1	1	1	3	3	1	2	2	MTX
2015-08-21 14:02:43				Male	20-29	Austria	Resident doctor	Emergency Medicine	0-5 years	No	4	Aware	Aware	Sometimes	Never	to a great extent	to a moderate extent	to a great extent	to a moderate extent	to a great extent	to a great extent	to a moderate extent	to a great extent	to a slight extent	to a great extent	to a moderate extent	to a slight extent	European version (DPWG guidelines)	Prescribe azathioprine at reduced dosage, Prescribe a different drug substance	Prescribe a different drug substance, e.g. morphine	Link	No	3	3	3	2		3	4	3	2	3	2	2	3	3	3	3
2015-08-21 15:03:52				Male	40-49	Germany	Resident doctor	General Practice	6-10 years	Yes	5	Aware	Aware	Sometimes	Sometimes	to a great extent	to a great extent	to a very great extent	to a great extent	to a great extent	to a great extent	to a great extent	to a great extent	to a great extent	to a great extent	to a moderate extent	to a slight extent	European version (DPWG guidelines)	Prescribe azathioprine at reduced dosage	Prescribe a different drug substance, e.g. tramadol	QR code	No	3	3	2	2		3	3	2	2	3	1	1	1	3	3	1
2015-08-21 15:31:46			schorschi007@gmx.at	Male	20-29	Austria	Doctor-in-training	Oncology/Hematology	0-5 years	Yes	5	Aware	Aware	Sometimes	Never	to a great extent	to a great extent	to a very great extent	to a great extent	to a very great extent	to a great extent	to a great extent	to a great extent	to a slight extent	to a slight extent	not at all	to a moderate extent	European version (DPWG guidelines)	Prescribe a different drug substance	Prescribe a different drug substance, e.g. morphine	Link	No	2	2	2	2		2	2	3	2	2	3	1	3	4	3	3
2015-08-21 16:56:45				Male	50-59	Germany	Resident doctor	General Practice	>20 years	Yes	5	Aware	Aware	Sometimes	Never	to a moderate extent	to a great extent	to a moderate extent	to a moderate extent	to a great extent	to a great extent	to a great extent	to a great extent	to a moderate extent	to a moderate extent	not at all	not at all	European version (DPWG guidelines)	Prescribe a different drug substance	Prescribe a different drug substance, e.g. morphine	QR code	No	2	3	1	2		2	3	2	2	3	3	3	3	3	3	3
2015-08-21 17:47:04	maria pollin		pollin.maria@gmx.net	Female	20-29	Austria	Doctor-in-training	Orthopedic Surgery	0-5 years	Yes	3	Unaware	Aware	Often	Sometimes	to a great extent	to a great extent	to a moderate extent	to a great extent	to a very great extent	to a great extent	to a moderate extent	to a moderate extent	not at all	to a moderate extent	not at all	not at all	European version (DPWG guidelines)	Prescribe azathioprine at reduced dosage, Prescribe a different drug substance	Prescribe codeine at normal dosage, Prescribe a different drug substance, e.g. morphine, Prescribe a different drug substance, e.g. tramadol	QR code	Yes	3	3	2	3		2	3	3	3	3	2	2	3	1	3	3
2015-08-21 23:42:56	Michael Reiter		michi.reiter@gmail.com	Male	30-39	Austria	Clinician at hospital	Internal Medicine	6-10 years	Yes	5	Aware	Unaware	Sometimes	Never	to a great extent	to a great extent	to a slight extent	to a moderate extent	to a very great extent	to a great extent	to a moderate extent	to a great extent	to a slight extent	to a moderate extent	to a slight extent	to a moderate extent	European version (DPWG guidelines)	Prescribe a different drug substance	Prescribe a different drug substance, e.g. morphine	QR code	Yes	3	3	3	2		3	3	3	2	3	1	2	3	3	4	3
8/27/2015 8:39:18				Male	20-29	Austria	Doctor-in-training	General Practice	0-5 years	Yes	3	Aware	Aware	Never	Never	to a great extent	to a great extent	to a great extent	to a great extent	to a very great extent	to a great extent	to a very great extent	to a very great extent	to a slight extent	to a moderate extent	to a slight extent	to a slight extent	European version (DPWG guidelines)	Prescribe azathioprine at reduced dosage, Prescribe a different drug substance	Prescribe a different drug substance, e.g. morphine	QR code	No	2	2	1	3		1	2	3	3	3	2	2	3	1	2	2
8/27/2015 11:34:06			aero_planino@gmx.at	Male	20-29	Austria	Doctor-in-training	Other	0-5 years	Yes	5	Unaware	Unaware	Never	Never	to a slight extent	to a slight extent	to a slight extent	to a slight extent	to a slight extent	to a slight extent	to a slight extent	to a slight extent	to a slight extent	to a slight extent	to a slight extent	to a slight extent	European version (DPWG guidelines)	Prescribe a different drug substance	Prescribe a different drug substance, e.g. morphine	Link	Yes	3	3	3	2		3	3	3	2	3	3	2	3	3	3	3
8/27/2015 11:43:21	Rauschenbach		sebastian.rauschenbach@gmx.at	Male	30-39	Germany	Clinician at hospital	General Surgery	0-5 years	No	3	Unaware	Unaware	Never	Never	to a great extent	to a very great extent	to a great extent	to a great extent	to a great extent	to a great extent	to a great extent	to a great extent	to a very great extent	to a very great extent	to a moderate extent	to a slight extent	European version (DPWG guidelines)	Prescribe a different drug substance	Prescribe a different drug substance, e.g. morphine	QR code	No	2	3	3	3		4	3	3	3	3	3	3	3	3	4	1
8/27/2015 12:19:58	Judith Windt	BB Wien	judith.windt@gmx.at	Female	30-39	Austria	Doctor-in-training	Neurology	0-5 years	No	1	Aware	Aware	Sometimes	Sometimes	to a moderate extent	to a moderate extent	to a great extent	to a very great extent	to a slight extent	to a slight extent	to a slight extent	to a slight extent	not at all	to a slight extent	not at all	not at all	European version (DPWG guidelines)	Prescribe azathioprine at reduced dosage, Prescribe a different drug substance	Prescribe a different drug substance, e.g. morphine	QR code	No	3	3	3	3		2	2	2	2	2	3	3	3	3	3	2
8/27/2015 21:34:48			yrabady@gmail.com	Male	20-29	Austria	Doctor-in-training	Anesthesiology	0-5 years	Yes	5	Aware	Aware	Sometimes	Never	to a great extent	to a great extent	to a great extent	to a great extent	to a moderate extent	to a great extent	to a moderate extent	to a moderate extent	to a slight extent	to a moderate extent	not at all	to a slight extent	European version (DPWG guidelines)	Prescribe azathioprine at reduced dosage, Prescribe a different drug substance	Prescribe a different drug substance, e.g. morphine	QR code	Yes	3	3	4	2	Please consider that mobile internet usage is difficult in many hospitals due to poor reception. An additional shortened link would be useful.	3	3	1	2	3	3	3	3	2	2	3
8/28/2015 6:55:58			Maiev@gmx.at	Female	20-29	Austria	Doctor-in-training	General Surgery	0-5 years	Yes	4	Aware	Aware	Never	Never	to a great extent	to a great extent	to a moderate extent	to a great extent	to a great extent	to a moderate extent	to a moderate extent	to a moderate extent	to a slight extent	to a moderate extent	not at all	not at all	European version (DPWG guidelines)	Prescribe a different drug substance	Prescribe codeine at normal dosage	Link	No	3	4	3	3		3	3	3	2	2	1	3	2	3	3	3
8/29/2015 23:54:25				Male	40-49	Austria	Clinician at hospital	Anesthesiology	6-10 years	Yes	5	Unaware	Unaware	Never	Never	to a moderate extent	to a moderate extent	to a moderate extent	to a great extent	to a very great extent	to a great extent	to a moderate extent	to a moderate extent	to a great extent	to a very great extent	not at all	to a moderate extent	European version (DPWG guidelines)	Prescribe azathioprine at reduced dosage	Prescribe a different drug substance, e.g. tramadol	QR code	No	3	3	1	2		2	2	3	2	3	2	2	3	2	2	2
2015-01-09 14:09:49	Büttner	Arztpraxis	thilobuettner@gmx.de	Male	40-49	Germany	Resident doctor	General Practice	6-10 years	I don’t know	2	Aware	Aware	Never	Never	to a great extent	to a very great extent	to a moderate extent	to a great extent	to a great extent	to a great extent	to a great extent	to a great extent	to a slight extent	to a great extent	not at all	not at all	European version (DPWG guidelines)	Prescribe a different drug substance	Prescribe a different drug substance, e.g. morphine	Link	No	2	2	3	1		2	2	2	3	2	1	2	1	2	3	1
2015-02-09 12:35:37	Sieber		Defender1@gmx.de	Male	30-39	Germany	Resident doctor	General Practice	6-10 years	Yes	3	Aware	Aware	Sometimes	Sometimes	to a moderate extent	to a moderate extent	to a great extent	to a moderate extent	to a great extent	to a great extent	to a moderate extent	to a moderate extent	to a moderate extent	to a moderate extent	to a moderate extent	to a slight extent	European version (DPWG guidelines)	Prescribe azathioprine at reduced dosage	Prescribe a different drug substance, e.g. morphine	Link	Yes	3	2	2	3		2	2	3	2	3	1	2	1	2	2	2
2015-05-09 20:54:51				Male	30-39	Germany	Resident doctor	General Practice	0-5 years	Yes	5	Unaware	Unaware	Never	Never	to a great extent	to a great extent	to a great extent	to a great extent	to a great extent	to a moderate extent	to a great extent	to a great extent	to a slight extent	to a moderate extent	to a slight extent	to a slight extent	European version (DPWG guidelines)	Prescribe a different drug substance	Prescribe a different drug substance, e.g. morphine	Link	No	4	4	4	3		4	3	3	2	3	2	3	3	3	3	3
2015-07-09 14:58:29	gere sunder-plassmann	muw	gere.sunder-plassmann@meduniwien.ac.at	Male	50-59	Austria	Clinician at hospital	Nephrology	>20 years	I don’t know	5	Aware	Aware	Never	Sometimes													European version (DPWG guidelines)	Prescribe azathioprine at reduced dosage, Prescribe a different drug substance	Prescribe a different drug substance, e.g. morphine	QR code, Link	Yes	4	4	3	4	love it!	4	4	4	4	4	4	4	4	4	4	4
2015-07-09 18:51:47				Female	50-59	germany	Resident doctor	General Practice	6-10 years	Yes	4	Aware	Unaware	Sometimes	Never													European version (DPWG guidelines)	Prescribe a different drug substance	Prescribe a different drug substance, e.g. morphine	Link	No	3	3	4	3		3	2	2	3	3	3	3	2	3	3	3
2015-08-09 11:10:10				Female	30-39	Austria	Resident doctor	Nephrology	0-5 years	Yes	4	Aware	Unaware	Sometimes	Never													European version (DPWG guidelines)	Prescribe azathioprine at reduced dosage, Prescribe a different drug substance	Prescribe a different drug substance, e.g. tramadol	Link	No	3	4	3	2		3	2	3	3	3	2	3	4	2	4	4
9/16/2015 13:23:34			dr_waseem26@hotmail.com	Male	20-29	Pakistan	Doctor-in-training	Anesthesiology	0-5 years	No	3	Unaware	Unaware	Never	Never													U.S. version (CPIC guidelines)	Prescribe a different drug substance	Prescribe a different drug substance, e.g. tramadol	Link	Yes	3	4	1	2		2	3	1	2	3	3	3	3	3	3	3
9/16/2015 13:44:02				Female	20-29	Austria	Pharmacist	Pharmacy	0-5 years	Yes	2	Aware	Aware	Sometimes	Sometimes													European version (DPWG guidelines)	Prescribe a different drug substance	Prescribe codeine at normal dosage	Link	Yes	2	1	1	1		2	2	2	2	2	3	2	3	4	3	1
9/16/2015 14:10:12	Marc-Alexander Fürtig	Löwenzahnapotheke Templin	marc-Alexander.fuertig@fu-berlin.de	Male	20-29	Germany	Pharmacist	Pharmacy	0-5 years	No	5	Aware	Aware	Often	Never													European version (DPWG guidelines)	Prescribe azathioprine at reduced dosage	Prescribe a different drug substance, e.g. tramadol	Link	No	3	3	2	3		3	3	3	2	3	3	3	3	3	3	2
9/16/2015 14:12:59			ni.ku@web.de	Female	30-39	Germany	Pharmacist	Pharmacy	0-5 years	Yes	3	Aware	Unaware	Sometimes	Never													European version (DPWG guidelines)	Prescribe azathioprine at reduced dosage, Prescribe a different drug substance	Prescribe a different drug substance, e.g. morphine	Link	Yes	3	4	2	3		3	3	2	3	3	3	3	3	1	3	2
9/16/2015 15:24:38	Alexandra Plate	Apotheke am Elbenplatz	A_Plate@web.de	Female	30-39	Germany	Pharmacist	Pharmacy	0-5 years	No	4	Unaware	Unaware	Never	Never													European version (DPWG guidelines)	Prescribe a different drug substance	Prescribe a different drug substance, e.g. morphine	Link	Yes	4	4	3	3		3	2	2	2	3	3	3	2	2	3	3
9/16/2015 15:38:01		Pharmacy		Male	30-39	Germany	Pharmacist	Pharmacy	0-5 years	No	5	Unaware	Aware	Sometimes	Sometimes													European version (DPWG guidelines)	Prescribe azathioprine at normal dosage	Prescribe a different drug substance, e.g. morphine	Link	Yes	1	2	1	3		3	4	2	1	3	4	1	1	3	3	1
9/16/2015 15:39:35			aalmasalmeh@hotmail.de	Male	30-39	Germany	Pharmacist	Pharmacy	0-5 years	No	4	Aware	Aware	Sometimes	Sometimes													European version (DPWG guidelines)	Prescribe azathioprine at normal dosage	Prescribe a different drug substance, e.g. morphine	Link	Yes	3	2	1	3		3	3	4	1	3	3	0	1	4	4	1
9/16/2015 15:53:47				Female	30-39	Germany	Pharmacist	Pharmacy	0-5 years	Yes	4	Aware	Aware	Sometimes	Sometimes													European version (DPWG guidelines)	Prescribe azathioprine at reduced dosage	Prescribe codeine at normal dosage	Link	No	3	3	1	2		2	3	3	1	2	4	2	1	3	3	1
9/16/2015 16:38:55	Isabell Kühlmann		st.anna-apotheke@web.de	Female	20-29	Germany	Pharmacist	Pharmacy	0-5 years	No	3	Unaware	Unaware	Never	Never													European version (DPWG guidelines)	Prescribe azathioprine at reduced dosage	Prescribe a different drug substance, e.g. morphine	Link	No	3	3	3	3		2	3	3	2	3	3	3	2	2	3	4
9/16/2015 17:10:05				Female	30-39	germany	Pharmacist	Pharmacy	11-20 years	Yes	5	Aware	Aware	Never	Never													European version (DPWG guidelines)	Prescribe a different drug substance	Prescribe a different drug substance, e.g. morphine	Link	Yes	2	2	3	3		1	3	2	3	2	2	2	2	0	2	2
9/16/2015 18:18:20				Female	20-29	Germany	Pharmacist	Pharmacy	0-5 years	No	5	Aware	Aware	Sometimes	Sometimes													European version (DPWG guidelines)	Prescribe azathioprine at reduced dosage	Prescribe a different drug substance, e.g. tramadol	Link	Yes	3	2	1	3		3	2	3	1	4	3	1	1	3	3	1
9/16/2015 18:21:10	Gandolfo		sabrina_gandolfo@yahoo.de	Female	20-29	Germany	Pharmacist	Pharmacy	0-5 years	No	5	Aware	Aware	Sometimes	Sometimes													European version (DPWG guidelines)	Prescribe a different drug substance	Prescribe a different drug substance, e.g. tramadol	Link	Yes	3	3	1	3		3	3	3	1	3	3	2	1	3	3	1
9/17/2015 0:42:50				Male	40-49	KSA	Resident doctor	Anesthesiology	11-20 years	I don’t know	3	Unaware	Unaware	Sometimes	Never													U.S. version (CPIC guidelines)	Prescribe azathioprine at reduced dosage	Prescribe a different drug substance, e.g. morphine	Link	Yes	3	3	1	3		3	3	3	3	3	2	1	3	2	3	2
9/18/2015 21:03:34	Khrystyna		xpuctja@ua.fm	Female	20-29	Ukraine	Doctor-in-training	General Practice	0-5 years	No	4	Unaware	Unaware	Never	Never													European version (DPWG guidelines)	Prescribe azathioprine at reduced dosage	Prescribe a different drug substance, e.g. morphine, Prescribe a different drug substance, e.g. tramadol	Link	Yes	3	3	1	3		3	3	3	3	3	3	3	3	3	4	3
[truncated: 5 more columns]
